# Supplementary material for: ﻿Oreocharisqianyuensis, a new species of Gesneriaceae from Southwest, China based on morphological and molecular evidence
Source: PhytoKeys. 2022 Nov 15;213:119–30. doi: 10.3897/phytokeys.213.84349 (PMC9836692; doi:10.3897/phytokeys.213.84349)
Supplement: XML Treatment for Oreocharis qianyuensis [file phytokeys.213.84349-treatment1.xml]

<!DOCTYPE tp:taxon-treatment
  PUBLIC "-//TaxonX//DTD Taxonomic Treatment Publishing DTD v0 20100105//EN" "tax-treatment-NSO.dtd">
<tp:taxon-treatment xmlns:tp="http://www.plazi.org/taxpub"><tp:treatment-meta><kwd-group><label>Taxon classification</label><kwd>
                <named-content content-type="kingdom">Plantae</named-content>
              </kwd><kwd>
                <named-content content-type="order">Passeriformes</named-content>
              </kwd><kwd>
                <named-content content-type="family">Paramythiidae</named-content>
              </kwd></kwd-group><mixed-citation publication-type="journal"><person-group><name><surname>Yang</surname><given-names>Jia-Wen</given-names></name><name><surname>Qin</surname><given-names>Xin-Mei</given-names></name><name><surname>Xu</surname><given-names>Jian</given-names></name><name><surname>Li</surname><given-names>Cong-Rui</given-names></name><name><surname>Ren</surname><given-names>Qi-Fei</given-names></name><name><surname>Yuan</surname><given-names>Mao-Qin</given-names></name><name><surname>Zhang</surname><given-names>Qiang</given-names></name><name><surname>Yi</surname><given-names>Si-Rong</given-names></name><name><surname>Cai</surname><given-names>Lei</given-names></name></person-group><article-title>﻿<italic><tp:taxon-name><tp:taxon-name-part taxon-name-part-type="genus" reg="Oreocharis">Oreocharis</tp:taxon-name-part><tp:taxon-name-part taxon-name-part-type="species" reg="qianyuensis">qianyuensis</tp:taxon-name-part></tp:taxon-name></italic>, a new species of <tp:taxon-name><tp:taxon-name-part taxon-name-part-type="family">Gesneriaceae</tp:taxon-name-part></tp:taxon-name> from Southwest, China based on morphological and molecular evidence</article-title><source>PhytoKeys</source><day>15</day><month>11</month><year>2022</year><volume>213</volume><fpage>119</fpage><lpage>130</lpage><pub-id pub-id-type="doi">10.3897/phytokeys.213.84349</pub-id></mixed-citation></tp:treatment-meta><tp:nomenclature><label>﻿</label><tp:taxon-name>
              <object-id xmlns:xlink="http://www.w3.org/1999/xlink" content-type="arpha" xlink:type="simple">03FB2CE5-E2EB-5DDE-B805-AC031BE70ADE</object-id>
              <tp:taxon-name-part taxon-name-part-type="genus" reg="Oreocharis">Oreocharis</tp:taxon-name-part>
              <tp:taxon-name-part taxon-name-part-type="species" reg="qianyuensis">qianyuensis</tp:taxon-name-part>
              <object-id xmlns:xlink="http://www.w3.org/1999/xlink" content-type="ipni" xlink:type="simple">urn:lsid:ipni.org:names:77308124-1</object-id>
            </tp:taxon-name><tp:taxon-authority>Lei Cai, J.W.Yang &amp; Q.Zhang</tp:taxon-authority><tp:taxon-status xmlns:xlink="http://www.w3.org/1999/xlink" xlink:type="simple">sp. nov.</tp:taxon-status><xref ref-type="fig" rid="F2">Figs 2</xref><xref ref-type="fig" rid="F3">, 3</xref><xref ref-type="fig" rid="F4">, 4</xref><xref ref-type="fig" rid="F5">, 5</xref></tp:nomenclature><tp:treatment-sec sec-type="diagnosis" id="SECID0EMCAE"><title>Diagnosis.</title><p>The new species is morphologically most similar to <italic><tp:taxon-name><tp:taxon-name-part taxon-name-part-type="genus" reg="Oreocharis">Oreocharis</tp:taxon-name-part><tp:taxon-name-part taxon-name-part-type="species" reg="fargesii">fargesii</tp:taxon-name-part></tp:taxon-name></italic> (Franch.) Mich. Möller &amp; A. Weber and <italic><tp:taxon-name><tp:taxon-name-part taxon-name-part-type="genus" reg="Oreocharis">O.</tp:taxon-name-part><tp:taxon-name-part taxon-name-part-type="species" reg="nanchuanica">nanchuanica</tp:taxon-name-part></tp:taxon-name></italic> (K.Y. Pan &amp; Z.Y. Liu) Mich. Möller &amp; A. Weber in the color, shape and structure of flowers, but differs from the latter two in its inconspicuously petiolate, obovate to flabellate leaf blade with adaxially surface sparsely rust-brown pubescent to glabrescent, abaxially densely rust-brown villous, apex rounded, base extending downward into a wing shape, margin crenate, and the peduncle and pedicel densely glandular pubescent. A comparison of morphological differences between the related species is provided in Table <xref ref-type="table" rid="T1">1</xref>.</p><table-wrap id="T1" position="float" orientation="portrait"><label>Table 1.</label><caption><p>Morphological comparison among <italic><tp:taxon-name><tp:taxon-name-part taxon-name-part-type="genus" reg="Oreocharis">Oreocharis</tp:taxon-name-part><tp:taxon-name-part taxon-name-part-type="species" reg="qianyuensis">qianyuensis</tp:taxon-name-part></tp:taxon-name></italic> sp. nov., <italic><tp:taxon-name><tp:taxon-name-part taxon-name-part-type="genus" reg="Oreocharis">O.</tp:taxon-name-part><tp:taxon-name-part taxon-name-part-type="species" reg="fargesii">fargesii</tp:taxon-name-part></tp:taxon-name></italic> and <italic><tp:taxon-name><tp:taxon-name-part taxon-name-part-type="genus" reg="Oreocharis">O.</tp:taxon-name-part><tp:taxon-name-part taxon-name-part-type="species" reg="nanchuanica">nanchuanica</tp:taxon-name-part></tp:taxon-name></italic>.</p></caption><table id="TID0EDXAG" rules="all"><tbody><tr><th rowspan="1" colspan="1">Characters</th><th rowspan="1" colspan="1">
                      <italic>
                        <tp:taxon-name><tp:taxon-name-part taxon-name-part-type="genus" reg="Oreocharis">O.</tp:taxon-name-part><tp:taxon-name-part taxon-name-part-type="species" reg="qianyuensis">qianyuensis</tp:taxon-name-part></tp:taxon-name>
                      </italic>
                    </th><th rowspan="1" colspan="1">
                      <italic>
                        <tp:taxon-name><tp:taxon-name-part taxon-name-part-type="genus" reg="Oreocharis">O.</tp:taxon-name-part><tp:taxon-name-part taxon-name-part-type="species" reg="fargesii">fargesii</tp:taxon-name-part></tp:taxon-name>
                      </italic>
                    </th><th rowspan="1" colspan="1">
                      <italic>
                        <tp:taxon-name><tp:taxon-name-part taxon-name-part-type="genus" reg="Oreocharis">O.</tp:taxon-name-part><tp:taxon-name-part taxon-name-part-type="species" reg="nanchuanica">nanchuanica</tp:taxon-name-part></tp:taxon-name>
                      </italic>
                    </th></tr><tr><td rowspan="1" colspan="1">
                      <bold>Leaf blade</bold>
                    </td><td rowspan="1" colspan="1">obovate to flabellate, adaxially sparsely rust-brown pubescent to glabrescent</td><td rowspan="1" colspan="1">obovate to narrowly oblong, sometimes oblique, adaxially appressed puberulent-strigillose</td><td rowspan="1" colspan="1">ovate, adaxially appressed gray puberulent</td></tr><tr><td rowspan="1" colspan="1">
                      <bold>apex</bold>
                    </td><td rowspan="1" colspan="1">rounded, obtuse to nearly truncate</td><td rowspan="1" colspan="1">rounded to obtuse</td><td rowspan="1" colspan="1">acute</td></tr><tr><td rowspan="1" colspan="1">
                      <bold>margin</bold>
                    </td><td rowspan="1" colspan="1">crenate</td><td rowspan="1" colspan="1">serrate near apex</td><td rowspan="1" colspan="1">serrate</td></tr><tr><td rowspan="1" colspan="1">
                      <bold>base</bold>
                    </td><td rowspan="1" colspan="1">extends downward forming a wing</td><td rowspan="1" colspan="1">cuneate</td><td rowspan="1" colspan="1">cordate</td></tr><tr><td rowspan="1" colspan="1">
                      <bold>Peduncle indumentum</bold>
                    </td><td rowspan="1" colspan="1">rust-brown villous and densely glandular pubescent</td><td rowspan="1" colspan="1">rust-brown villous, glabrescent</td><td rowspan="1" colspan="1">brown puberulent and glandular puberulent</td></tr><tr><td rowspan="1" colspan="1">
                      <bold>Petiole and indumentum</bold>
                    </td><td rowspan="1" colspan="1">almost invisible</td><td rowspan="1" colspan="1">to 1.5 cm long, rust-brown villous</td><td rowspan="1" colspan="1">to 8.3 cm long, brown pubescent</td></tr><tr><td rowspan="1" colspan="1">
                      <bold>Bract indumentum</bold>
                    </td><td rowspan="1" colspan="1">rust-brown villous</td><td rowspan="1" colspan="1">rust-brown villous</td><td rowspan="1" colspan="1">brown puberulent</td></tr><tr><td rowspan="1" colspan="1">
                      <bold>Pedicel indumentum</bold>
                    </td><td rowspan="1" colspan="1">rust-brown villous and glandular pubescent</td><td rowspan="1" colspan="1">rust-brown villous, glabrescent</td><td rowspan="1" colspan="1">brown puberulent and glandular puberulent</td></tr><tr><td rowspan="1" colspan="1">
                      <bold>Calyx lobes</bold>
                    </td><td rowspan="1" colspan="1">lanceolate triangle, margin denticulate</td><td rowspan="1" colspan="1">lanceolate to triangular, margin entire</td><td rowspan="1" colspan="1">lanceolate, margin entire</td></tr><tr><td rowspan="1" colspan="1">
                      <bold>Corolla tube</bold>
                    </td><td rowspan="1" colspan="1">campanulate, not constricted at throat</td><td rowspan="1" colspan="1">campanulate, not constricted at throat</td><td rowspan="1" colspan="1">urceolate, constricted at throat</td></tr><tr><td rowspan="1" colspan="1">
                      <bold>Staminode</bold>
                    </td><td rowspan="1" colspan="1">ca. 0.5 mm long</td><td rowspan="1" colspan="1">ca. 2 mm long</td><td rowspan="1" colspan="1">ca. 0.7 mm long</td></tr></tbody></table></table-wrap></tp:treatment-sec><tp:treatment-sec sec-type="material" id="SECID0E2LAE"><title>Type.</title><p>China, Guizhou Province: Kaili City, Dafengdong Town, Shuangjiangkou Village, Taiyanghe, <named-content xmlns:xlink="http://www.w3.org/1999/xlink" content-type="dwc:verbatimCoordinates" xlink:type="simple"><named-content content-type="geo-json" specific-use="{&#34;type&#34;:&#34;Point&#34;,&#34;coordinates&#34;:[107.825556,26.708333]}" id="NCID0EEMAE" xlink:type="simple">26°42'30"N, 107°49'32"E</named-content></named-content>, elev. ca. 845 m, on the surfaces of rocks under the thicket, in flowering, 15 July 2020, Jia-Wen Yang et al. CL2020247 (Holotype: KUN!; Isotypes: KUN!, P!).</p></tp:treatment-sec><tp:treatment-sec sec-type="description" id="SECID0EJMAE"><title>Description.</title><p>Perennial herb, rhizome short. Leaves 4–7, basal; without petiole or extremely inconspicuous petiole, leaf blade obovate to flabellate, 3.0–12 × 2.0–8.5 cm, adaxially sparsely rust-brown pubescent to glabrescent, abaxially rust-brown villous, densely along veins, lateral veins 3–6 on each side of midrib, apex rounded, obtuse to nearly truncate, base extends downward into wing shape, basally enclosed with dense and long rust-brown villous tuft, margin crenate. Cymes axillary 2–5, 2–12-flowered per inflorescence; peduncle 4.5–14 cm long, cover with rust-brown villous and densely glandular pubescent, basally enclosed with dense and long rust-brown villous tuft; bracts 2, linear triangle to lanceolate, margin entire, 3.0–4.5 × 1.6–2.0 mm, outside rust-brown villous; pedicel 2.0–5.0 cm long, densely glandular pubescent. Calyx 5-parted to base, lobes equal, lanceolate triangle, 3.0–5.0 × 1.0–1.4 mm, margin denticulate, outside rust-brown villous, inside glabrous. Corolla brownish red to dark purple, 7–12 mm long, outside and inside glabrous, tube campanulate, 5–8 mm long, 4.5–5.5 mm in diameter at the widest position; limb 2-lipped; adaxial lip 2-lobed from the middle, lobes semiorbicular, 3.5–4.5 × 2.5–3 mm, abaxial lip 3-lobed to base, lobes semiorbicular, 4–4.5 × 3–3.5 mm. Stamens 4, 4.5–6 mm long, adnate to corolla 2–2.5 mm from base; filaments linear, glabrous; anthers broadly ovate, 2-loculed, coherent in pairs, connective glabrous; staminode 1,ca. 0.5 mm long, inserted ca. 1 mm from base. Disc 1–1.5 mm high, yellow, margin undulate. Pistil 5–8 mm long; ovary long cylindrical, glabrous, 3.0–4.5 mm long; style ca. 2.0–3.5 mm long, glabrous; stigma orbicular, emarginate in the middle, slight bilobed when dry. Capsule linear, glabrous, 2.0–2.8 cm long, 2–3 mm in diameter, dehiscing predominantly on one side.</p><fig id="F2" position="float" orientation="portrait"><object-id xmlns:xlink="http://www.w3.org/1999/xlink" content-type="doi" xlink:type="simple">10.3897/phytokeys.213.84349.figure2</object-id><object-id xmlns:xlink="http://www.w3.org/1999/xlink" content-type="arpha" xlink:type="simple">1529921B-F896-5F03-B5AC-A49875BE7CA2</object-id><label>Figure 2.</label><caption><p><italic><tp:taxon-name><tp:taxon-name-part taxon-name-part-type="genus" reg="Oreocharis">Oreocharis</tp:taxon-name-part><tp:taxon-name-part taxon-name-part-type="species" reg="qianyuensis">qianyuensis</tp:taxon-name-part></tp:taxon-name></italic> sp. nov. <bold>A</bold> habit <bold>B</bold> front view of a flower <bold>C</bold> side view of a flower <bold>D</bold> opened corolla showing stamens and staminode <bold>E</bold> pistil with disc and calyx <bold>F</bold> old fruit. Drawn by Xuan-Lin Zhu.</p></caption><graphic xmlns:xlink="http://www.w3.org/1999/xlink" xlink:href="phytokeys-213-119_article-84349__-g002.jpg" position="float" orientation="portrait" xlink:type="simple" id="oo_769775.jpg"><uri content-type="original_file" xlink:type="simple">https://binary.pensoft.net/fig/769775</uri></graphic></fig><fig id="F3" position="float" orientation="portrait"><object-id xmlns:xlink="http://www.w3.org/1999/xlink" content-type="doi" xlink:type="simple">10.3897/phytokeys.213.84349.figure3</object-id><object-id xmlns:xlink="http://www.w3.org/1999/xlink" content-type="arpha" xlink:type="simple">7110307B-9B8B-5093-9561-59A51696A35C</object-id><label>Figure 3.</label><caption><p><italic><tp:taxon-name><tp:taxon-name-part taxon-name-part-type="genus" reg="Oreocharis">Oreocharis</tp:taxon-name-part><tp:taxon-name-part taxon-name-part-type="species" reg="qianyuensis">qianyuensis</tp:taxon-name-part></tp:taxon-name></italic> sp. nov. (Population in Guizhou) <bold>A, C</bold> habitat <bold>B, D</bold> plants with flowers.</p></caption><graphic xmlns:xlink="http://www.w3.org/1999/xlink" xlink:href="phytokeys-213-119_article-84349__-g003.jpg" position="float" orientation="portrait" xlink:type="simple" id="oo_769776.jpg"><uri content-type="original_file" xlink:type="simple">https://binary.pensoft.net/fig/769776</uri></graphic></fig><fig id="F4" position="float" orientation="portrait"><object-id xmlns:xlink="http://www.w3.org/1999/xlink" content-type="doi" xlink:type="simple">10.3897/phytokeys.213.84349.figure4</object-id><object-id xmlns:xlink="http://www.w3.org/1999/xlink" content-type="arpha" xlink:type="simple">78043789-57A5-5269-8D82-108F722E29B3</object-id><label>Figure 4.</label><caption><p><italic><tp:taxon-name><tp:taxon-name-part taxon-name-part-type="genus" reg="Oreocharis">Oreocharis</tp:taxon-name-part><tp:taxon-name-part taxon-name-part-type="species" reg="qianyuensis">qianyuensis</tp:taxon-name-part></tp:taxon-name></italic> sp. nov. (Population in Guizhou) <bold>A, B</bold> inflorescence <bold>C</bold> top view of flower <bold>D</bold> side view of flower <bold>E, F</bold> front view of flowers <bold>G</bold> young fruit, pistil with disc and calyx, opened corolla showing stamens and staminode <bold>H</bold> pistil with disc and calyx <bold>I</bold> opened corolla showing stamens and staminode <bold>J</bold> old fruit.</p></caption><graphic xmlns:xlink="http://www.w3.org/1999/xlink" xlink:href="phytokeys-213-119_article-84349__-g004.jpg" position="float" orientation="portrait" xlink:type="simple" id="oo_769777.jpg"><uri content-type="original_file" xlink:type="simple">https://binary.pensoft.net/fig/769777</uri></graphic></fig><fig id="F5" position="float" orientation="portrait"><object-id xmlns:xlink="http://www.w3.org/1999/xlink" content-type="doi" xlink:type="simple">10.3897/phytokeys.213.84349.figure5</object-id><object-id xmlns:xlink="http://www.w3.org/1999/xlink" content-type="arpha" xlink:type="simple">91DC5D3E-862F-5E9F-996F-572AFB955637</object-id><label>Figure 5.</label><caption><p><italic><tp:taxon-name><tp:taxon-name-part taxon-name-part-type="genus" reg="Oreocharis">Oreocharis</tp:taxon-name-part><tp:taxon-name-part taxon-name-part-type="species" reg="qianyuensis">qianyuensis</tp:taxon-name-part></tp:taxon-name></italic> sp. nov. (Population in Chongqing) <bold>A</bold> habit <bold>B</bold> plant with flowers <bold>C</bold> leaves <bold>D</bold> pilose tuft <bold>E</bold> opened corolla with stamens and staminode <bold>F</bold> pistil and disc <bold>G</bold> calyx with pistil <bold>H</bold> infructescence.</p></caption><graphic xmlns:xlink="http://www.w3.org/1999/xlink" xlink:href="phytokeys-213-119_article-84349__-g005.jpg" position="float" orientation="portrait" xlink:type="simple" id="oo_769778.jpg"><uri content-type="original_file" xlink:type="simple">https://binary.pensoft.net/fig/769778</uri></graphic></fig></tp:treatment-sec><tp:treatment-sec sec-type="phenology" id="SECID0E5QAE"><title>Phenology.</title><p>Flowering from July to August in Guizhou and from September to October in Chongqing; time of fruiting unknown.</p></tp:treatment-sec><tp:treatment-sec sec-type="etymology" id="SECID0EDRAE"><title>Etymology.</title><p>The specific epithet ‘<italic><tp:taxon-name><tp:taxon-name-part taxon-name-part-type="genus" reg="Oreocharis"/><tp:taxon-name-part taxon-name-part-type="species" reg="qianyuensis">qianyuensis</tp:taxon-name-part></tp:taxon-name></italic>’ refers to the known distribution at the time of publication in Guizhou and Chongqing in China. Qian is an alternative name for Guizhou and Yu is an alternative name for Chongqing.</p></tp:treatment-sec><tp:treatment-sec sec-type="Vernacular name" id="SECID0ETRAE"><title>Vernacular name.</title><p>The Chinese name of the new species is “Qian Yu Ma Ling Ju Tai” (黔渝马铃苣苔). The first two characters mean this species is distributed in Guizhou and Chongqing, and the last four characters represent the Chinese name of the genus <italic><tp:taxon-name><tp:taxon-name-part taxon-name-part-type="genus" reg="Oreocharis">Oreocharis</tp:taxon-name-part></tp:taxon-name></italic>.</p></tp:treatment-sec><tp:treatment-sec sec-type="distribution" id="SECID0EASAE"><title>Distribution and conservation status.</title><p><italic><tp:taxon-name><tp:taxon-name-part taxon-name-part-type="genus" reg="Oreocharis">Oreocharis</tp:taxon-name-part><tp:taxon-name-part taxon-name-part-type="species" reg="qianyuensis">qianyuensis</tp:taxon-name-part></tp:taxon-name></italic> was observed to grow on the surfaces of rocks under forest in karst region in Kaili City, Guizhou, and on limestone rock surface or crevices under deciduous forests in Pengshui County, Chongqing. The species is currently known from one population of ca. 2000 individuals within 5500 m<sup>2</sup> (AOO) in Guizhou and one population of ca. 300 individuals within 1000 m<sup>2</sup> (AOO) in Chongqing. Since no special surveys were carried out for its distribution, and the threat is that the population is close to roadside in Guizhou and possible continuous drought in Chongqing, so it is very likely to be damaged or excavated, so this species was provisionally considered to be Endangered [EN B2ab(iii)] in terms of IUCN Red List categories and criteria (<xref ref-type="bibr" rid="B13">IUCN 2022</xref>).</p></tp:treatment-sec><tp:treatment-sec sec-type="material" id="SECID0EZSAE"><title>Specimens examined.</title><p>China. Chongqing: Pengshui County, Hanjia Town, on rock walls, <named-content xmlns:xlink="http://www.w3.org/1999/xlink" content-type="dwc:verbatimCoordinates" xlink:type="simple"><named-content content-type="geo-json" specific-use="{&#34;type&#34;:&#34;Point&#34;,&#34;coordinates&#34;:[108.223100,29.041928]}" id="NCID0ECTAE" xlink:type="simple">29°1'90.94"N, 108°13'23.16"E</named-content></named-content>, elev. 290 m, 4 October 2021, Si-Rong Yi YSR9297 (Paratypes: IBK!).</p></tp:treatment-sec><ref-list><ref id="B13"><mixed-citation xmlns:xlink="http://www.w3.org/1999/xlink" xlink:type="simple">IUCN (<year>2022</year>) Guidelines for Using the IUCN Red List Categories and Criteria. Ver. 15.1 Prepared by the Standards and Petitions Subcommittee of the IUCN Species Survival Commission. <ext-link xlink:href="https://www.iucnredlist.org/documents/RedListGuidelines.pdf" ext-link-type="uri" xlink:type="simple">https://www.iucnredlist.org/documents/RedListGuidelines.pdf</ext-link></mixed-citation></ref></ref-list></tp:taxon-treatment>
